# Supplementary material for: A new genus and species of leptonetid spiders (Araneae, Leptonetidae) from Guangdong Province, China
Source: Biodivers Data J. 2022 Jan 20;10:e80219. doi: 10.3897/BDJ.10.e80219 (PMC8795005; doi:10.3897/BDJ.10.e80219)
Supplement: XML Treatment for Yueleptoneta [file BDJ.10.e80219-treatment1.xml]

<!DOCTYPE tp:taxon-treatment
  PUBLIC "-//TaxonX//DTD Taxonomic Treatment Publishing DTD v0 20100105//EN" "tax-treatment-NSO.dtd">
<tp:taxon-treatment xmlns:tp="http://www.plazi.org/taxpub"><tp:treatment-meta><mixed-citation publication-type="journal"><person-group><name><surname>Yang</surname><given-names>Kuiwen</given-names></name><name><surname>Li</surname><given-names>Hanchao</given-names></name><name><surname>Tong</surname><given-names>Yanfeng</given-names></name><name><surname>Bian</surname><given-names>Dongju</given-names></name></person-group><article-title>A new genus and species of leptonetid spiders (<tp:taxon-name><tp:taxon-name-part taxon-name-part-type="order">Araneae</tp:taxon-name-part></tp:taxon-name>, <tp:taxon-name><tp:taxon-name-part taxon-name-part-type="family">Leptonetidae</tp:taxon-name-part></tp:taxon-name>) from Guangdong Province, China</article-title><source>Biodivers Data J</source><day>20</day><month>01</month><year>2022</year><volume>10</volume><pub-id pub-id-type="doi">10.3897/BDJ.10.e80219</pub-id></mixed-citation></tp:treatment-meta><tp:nomenclature><tp:taxon-name>
            <object-id xmlns:xlink="http://www.w3.org/1999/xlink" content-type="arpha" xlink:type="simple">670671CA-C5FC-5904-9D1B-E6FE80146529</object-id>
            <tp:taxon-name-part taxon-name-part-type="genus">Yueleptoneta</tp:taxon-name-part>
            <object-id xmlns:xlink="http://www.w3.org/1999/xlink" content-type="zoobank" xlink:type="simple" object-id-type="ZooBank">48D97727-253F-49F3-B682-63811BDE1C9D</object-id>
          </tp:taxon-name><tp:taxon-authority>Tong</tp:taxon-authority><tp:taxon-status xmlns:xlink="http://www.w3.org/1999/xlink" xlink:type="simple">gen. n.</tp:taxon-status><tp:nomenclature-citation-list><tp:nomenclature-citation><tp:taxon-name>
                <tp:taxon-name-part taxon-name-part-type="genus">Yueleptoneta</tp:taxon-name-part>
              </tp:taxon-name><tp:type-species><tp:taxon-name>
                  <tp:taxon-name-part taxon-name-part-type="genus">Yueleptoneta</tp:taxon-name-part>
                  <tp:taxon-name-part taxon-name-part-type="species">dongxing</tp:taxon-name-part>
                </tp:taxon-name></tp:type-species><comment> Yang, Tong &amp; Bian Status: new species described in this paper.</comment></tp:nomenclature-citation></tp:nomenclature-citation-list></tp:nomenclature><tp:treatment-sec sec-type="Description"><title>Description</title><p>Carapace brown and median groove needle-shaped, distinct. Six-eyed (Fig. <xref ref-type="fig" rid="F7647235">1</xref>D and Fig. <xref ref-type="fig" rid="F7637118">3</xref>A). ALE and PLE contiguous, PME posteriorly displaced. Chelicera with stridulatory file on the lateral margin (Fig. <xref ref-type="fig" rid="F7637114">2</xref>F, I and J). Endite anterior margin with serrula (Fig. <xref ref-type="fig" rid="F7637114">2</xref>D and E). Patellar gland oval (Fig. <xref ref-type="fig" rid="F7637114">2</xref>G, H and K). Opisthosoma with distinct patterns. Palp (Fig. <xref ref-type="fig" rid="F7647235">1</xref>G–I and Fig. <xref ref-type="fig" rid="F7637114">2</xref>A–C): femur and tibia without strong spines; tarsus with a spur at tip. Palpal bulb with a leaf-shaped embolus and a membranous, flattened conductor. Female internal genitalia with a pair of highly coiled spermathecae and sperm ducts (Fig. <xref ref-type="fig" rid="F7637118">3</xref>D and E).</p></tp:treatment-sec><tp:treatment-sec sec-type="Diagnosis"><title>Diagnosis</title><p>Male of the genus <italic><tp:taxon-name><tp:taxon-name-part taxon-name-part-type="genus" reg="Yueleptoneta">Yueleptoneta</tp:taxon-name-part></tp:taxon-name></italic> gen. n. is similar to <italic><tp:taxon-name><tp:taxon-name-part taxon-name-part-type="genus" reg="Leptonetela">Leptonetela</tp:taxon-name-part></tp:taxon-name></italic> Kratochvíl, 1978 and <italic><tp:taxon-name><tp:taxon-name-part taxon-name-part-type="genus" reg="Longileptoneta">Longileptoneta</tp:taxon-name-part></tp:taxon-name></italic> Seo, 2015 in having a strong palpal tarsal spur (Fig. <xref ref-type="fig" rid="F7647235">1</xref>G–I, Fig. <xref ref-type="fig" rid="F7637114">2</xref>A and B), but can be distinguished from both genera by the palpal femur, tibia and tarsus lacking strong spines (Fig. <xref ref-type="fig" rid="F7647235">1</xref>D–I) (vs. palpal tibia with a row of spines in <italic><tp:taxon-name><tp:taxon-name-part taxon-name-part-type="genus" reg="Leptonetela">Leptonetela</tp:taxon-name-part></tp:taxon-name></italic> (<xref ref-type="bibr" rid="B7637074">Wang et al. 2017</xref>: figs 4C and D) and palpal femur with strong spines and palpal tarsus with a prolateral distal spur in <italic><tp:taxon-name><tp:taxon-name-part taxon-name-part-type="genus" reg="Longileptoneta">Longileptoneta</tp:taxon-name-part></tp:taxon-name></italic> (<xref ref-type="bibr" rid="B7637056">Seo 2015</xref>: figs 1C–G)) and the chelicerae having the stridulatory file on the lateral margin (Fig. <xref ref-type="fig" rid="F7637114">2</xref>F) (vs. lacking stridulatory file in both genera). Male of the new genus is also similar to <italic><tp:taxon-name><tp:taxon-name-part taxon-name-part-type="genus" reg="Leptoneta">Leptoneta</tp:taxon-name-part></tp:taxon-name></italic> Simon, 1872 in the palpal femur and tibia lacking strong spines, but can be distinguished by having the palpal tarsal spur (vs. lacking palpal tarsal spur, but having strip-shaped appendices in <italic><tp:taxon-name><tp:taxon-name-part taxon-name-part-type="genus" reg="Leptoneta">Leptoneta</tp:taxon-name-part></tp:taxon-name></italic> (<xref ref-type="bibr" rid="B7647275">Le Peru 2011</xref>: fig. 118)). Female of the new genus is similar to <italic><tp:taxon-name><tp:taxon-name-part taxon-name-part-type="genus" reg="Leptonetela">Leptonetela</tp:taxon-name-part></tp:taxon-name></italic> Kratochvíl, 1978 by having strongly coiled spermathecae (Fig. <xref ref-type="fig" rid="F7637118">3</xref>E), but can be distinguished by the chelicerae having the stridulatory file on the lateral margin (Fig. <xref ref-type="fig" rid="F7637114">2</xref>I and J).</p></tp:treatment-sec><tp:treatment-sec sec-type="Etymology"><title>Etymology</title><p>The generic name is derived from the Pinyin word “Yue”, referring to Guangdong Province (Yue is a short name for Guangdong), where the material has been collected and the genus name <italic><tp:taxon-name><tp:taxon-name-part taxon-name-part-type="genus" reg="Leptoneta">Leptoneta</tp:taxon-name-part></tp:taxon-name></italic> Simon. The gender is feminine.</p></tp:treatment-sec><tp:treatment-sec sec-type="Distribution"><title>Distribution</title><p>China (Guangdong).</p></tp:treatment-sec><tp:treatment-sec><!--Section generated to contain objects referenced in tp:taxon-treatment.--><fig id="F7647235" position="float" orientation="portrait"><object-id xmlns:xlink="http://www.w3.org/1999/xlink" content-type="arpha" xlink:type="simple">169BD4C5-E40C-5452-8A40-E69B7B4C408E</object-id><object-id xmlns:xlink="http://www.w3.org/1999/xlink" content-type="doi" xlink:type="simple">10.3897/BDJ.10.e80219.figure1</object-id><label>Figure 1.</label><caption><p><italic><tp:taxon-name><tp:taxon-name-part taxon-name-part-type="genus" reg="Yueleptoneta">Yueleptoneta</tp:taxon-name-part><tp:taxon-name-part taxon-name-part-type="species" reg="dongxing">dongxing</tp:taxon-name-part></tp:taxon-name></italic> sp. n., holotype male. <bold>A</bold> habitus, dorsal view; <bold>B</bold> habitus, ventral view; <bold>C</bold> habitus, lateral view; <bold>D</bold> prosoma, dorsal view; <bold>E</bold> prosoma, ventral view; <bold>F</bold> prosoma, lateral view; <bold>G</bold> left palp, retrolateral view; <bold>H</bold> left palp, ventral view; <bold>I</bold> left palp, dorsal view. Abbreviation: Ts = tarsal spur. Scale bars: 0.4 mm (A–F) and 0.2 mm (G–I).</p></caption><graphic xmlns:xlink="http://www.w3.org/1999/xlink" xlink:href="bdj-10-e80219-g001.jpg" position="float" id="oo_632151.jpg" orientation="portrait" xlink:type="simple"><uri content-type="original_file" xlink:type="simple">https://binary.pensoft.net/fig/632151</uri></graphic></fig><fig id="F7637118" position="float" orientation="portrait"><object-id xmlns:xlink="http://www.w3.org/1999/xlink" content-type="arpha" xlink:type="simple">F3E0DA2A-A198-5D6C-B9A5-6F3D07D56DFE</object-id><object-id xmlns:xlink="http://www.w3.org/1999/xlink" content-type="doi" xlink:type="simple">10.3897/BDJ.10.e80219.figure3</object-id><label>Figure 3.</label><caption><p><italic><tp:taxon-name><tp:taxon-name-part taxon-name-part-type="genus" reg="Yueleptoneta">Yueleptoneta</tp:taxon-name-part><tp:taxon-name-part taxon-name-part-type="species" reg="dongxing">dongxing</tp:taxon-name-part></tp:taxon-name></italic> sp. n., paratype female. <bold>A</bold> habitus, dorsal view; <bold>B</bold> habitus, ventral view; <bold>C</bold> habitus, lateral view; <bold>D</bold> genitalia, ventral view; <bold>E</bold> genitalia, dorsal view; <bold>F</bold> metatarsus II, lateral view, arrow shows preening comb. Abbreviations: At = atrium, Sd = sperm duct, Sp = spermatheca. Scale bars: 0.4 mm (A–C), 0.2 mm (D–E) and 0.1 mm (F).</p></caption><graphic xmlns:xlink="http://www.w3.org/1999/xlink" xlink:href="bdj-10-e80219-g003.jpg" position="float" id="oo_630390.jpg" orientation="portrait" xlink:type="simple"><uri content-type="original_file" xlink:type="simple">https://binary.pensoft.net/fig/630390</uri></graphic></fig><fig id="F7637114" position="float" orientation="portrait"><object-id xmlns:xlink="http://www.w3.org/1999/xlink" content-type="arpha" xlink:type="simple">D876D7D3-56C4-5F00-BA4D-1EF9C83DF10E</object-id><object-id xmlns:xlink="http://www.w3.org/1999/xlink" content-type="doi" xlink:type="simple">10.3897/BDJ.10.e80219.figure2</object-id><label>Figure 2.</label><caption><p><italic><tp:taxon-name><tp:taxon-name-part taxon-name-part-type="genus" reg="Yueleptoneta">Yueleptoneta</tp:taxon-name-part><tp:taxon-name-part taxon-name-part-type="species" reg="dongxing">dongxing</tp:taxon-name-part></tp:taxon-name></italic> sp. n., holotype male (A–H), paratype female (I–K), SEM. <bold>A</bold> left palp, ventral view; <bold>B</bold> left palp, retrolateral view; <bold>C</bold> detail of left palp, retrolateral view; <bold>D</bold> endite, ventral view; <bold>E</bold> detail of endite, ventral view; <bold>F</bold> left chelicera, posterior view; <bold>G</bold> patella III, dorsal view; <bold>H</bold> detail of patella III, dorsal view; <bold>I</bold> left chelicera, posterior view; <bold>J</bold> left chelicera, lateral view; <bold>K</bold> detail of patella III, dorsal view. Abbreviations: Co = conductor, Em = embolus, Ser = serrula, Str = stridulatory file, Ts = tarsal spur. Scale bars: 0.1 mm (A–G, I, J) and 0.02 mm (H, K).</p></caption><graphic xmlns:xlink="http://www.w3.org/1999/xlink" xlink:href="bdj-10-e80219-g002.jpg" position="float" id="oo_632154.jpg" orientation="portrait" xlink:type="simple"><uri content-type="original_file" xlink:type="simple">https://binary.pensoft.net/fig/632154</uri></graphic></fig></tp:treatment-sec><ref-list><ref id="B7637074"><element-citation xmlns:xlink="http://www.w3.org/1999/xlink" publication-type="article" xlink:type="simple"><person-group person-group-type="author"><name name-style="western"><surname>Wang</surname><given-names>C.</given-names></name><name name-style="western"><surname>Xu</surname><given-names>X.</given-names></name><name name-style="western"><surname>Li</surname><given-names>S.</given-names></name></person-group><year>2017</year><article-title>Integrative taxonomy of <italic><tp:taxon-name><tp:taxon-name-part taxon-name-part-type="genus" reg="Leptonetela">Leptonetela</tp:taxon-name-part></tp:taxon-name></italic> spiders (<tp:taxon-name><tp:taxon-name-part taxon-name-part-type="order">Araneae</tp:taxon-name-part></tp:taxon-name>, <tp:taxon-name><tp:taxon-name-part taxon-name-part-type="family">Leptonetidae</tp:taxon-name-part></tp:taxon-name>), with descriptions of 46 new species</article-title><source>Zoological Research</source><volume>38</volume><issue>6</issue><fpage>321</fpage><lpage>448</lpage></element-citation></ref><ref id="B7637056"><element-citation xmlns:xlink="http://www.w3.org/1999/xlink" publication-type="article" xlink:type="simple"><person-group person-group-type="author"><name name-style="western"><surname>Seo</surname><given-names>B. K.</given-names></name></person-group><year>2015</year><article-title>Four new species of the genera <italic><tp:taxon-name><tp:taxon-name-part taxon-name-part-type="genus" reg="Masirana">Masirana</tp:taxon-name-part></tp:taxon-name></italic> and <italic><tp:taxon-name><tp:taxon-name-part taxon-name-part-type="genus" reg="Longileptoneta">Longileptoneta</tp:taxon-name-part></tp:taxon-name></italic> (<tp:taxon-name><tp:taxon-name-part taxon-name-part-type="order">Araneae</tp:taxon-name-part></tp:taxon-name>, <tp:taxon-name><tp:taxon-name-part taxon-name-part-type="family">Leptonetidae</tp:taxon-name-part></tp:taxon-name>) from Korea</article-title><source>Korean Journal of Environmental Biology</source><volume>33</volume><issue>3</issue><fpage>306</fpage><lpage>313</lpage><pub-id pub-id-type="doi">10.11626/KJEB.2015.33.3.306</pub-id></element-citation></ref><ref id="B7647275"><element-citation xmlns:xlink="http://www.w3.org/1999/xlink" publication-type="article" xlink:type="simple"><person-group person-group-type="author"><name name-style="western"><surname>Le Peru</surname><given-names>B.</given-names></name></person-group><year>2011</year><article-title>The spiders of Europe, a synthesis of data: Volume 1 <tp:taxon-name><tp:taxon-name-part taxon-name-part-type="family">Atypidae</tp:taxon-name-part></tp:taxon-name> to <tp:taxon-name><tp:taxon-name-part taxon-name-part-type="family">Theridiidae</tp:taxon-name-part></tp:taxon-name></article-title><source>
            <italic>Mémoires de la Société Linnéenne de Lyon</italic>
          </source><volume>2</volume><fpage>1</fpage><lpage>522</lpage></element-citation></ref></ref-list></tp:taxon-treatment>
