# Supplementary material for: A new genus and species of leptonetid spiders (Araneae, Leptonetidae) from Guangdong Province, China
Source: Biodivers Data J. 2022 Jan 20;10:e80219. doi: 10.3897/BDJ.10.e80219 (PMC8795005; doi:10.3897/BDJ.10.e80219)
Supplement: XML Treatment for Yueleptoneta dongxing [file BDJ.10.e80219-treatment2.xml]

<!DOCTYPE tp:taxon-treatment
  PUBLIC "-//TaxonX//DTD Taxonomic Treatment Publishing DTD v0 20100105//EN" "tax-treatment-NSO.dtd">
<tp:taxon-treatment xmlns:tp="http://www.plazi.org/taxpub"><tp:treatment-meta><mixed-citation publication-type="journal"><person-group><name><surname>Yang</surname><given-names>Kuiwen</given-names></name><name><surname>Li</surname><given-names>Hanchao</given-names></name><name><surname>Tong</surname><given-names>Yanfeng</given-names></name><name><surname>Bian</surname><given-names>Dongju</given-names></name></person-group><article-title>A new genus and species of leptonetid spiders (<tp:taxon-name><tp:taxon-name-part taxon-name-part-type="order">Araneae</tp:taxon-name-part></tp:taxon-name>, <tp:taxon-name><tp:taxon-name-part taxon-name-part-type="family">Leptonetidae</tp:taxon-name-part></tp:taxon-name>) from Guangdong Province, China</article-title><source>Biodivers Data J</source><day>20</day><month>01</month><year>2022</year><volume>10</volume><pub-id pub-id-type="doi">10.3897/BDJ.10.e80219</pub-id></mixed-citation></tp:treatment-meta><tp:nomenclature><tp:taxon-name>
            <object-id xmlns:xlink="http://www.w3.org/1999/xlink" content-type="arpha" xlink:type="simple">DACD4A80-4151-5CA4-958A-A20CD121A0AB</object-id>
            <tp:taxon-name-part taxon-name-part-type="genus">Yueleptoneta</tp:taxon-name-part>
            <tp:taxon-name-part taxon-name-part-type="species">dongxing</tp:taxon-name-part>
            <object-id xmlns:xlink="http://www.w3.org/1999/xlink" content-type="zoobank" xlink:type="simple" object-id-type="ZooBank">1149790B-DC13-4697-AF09-15E761E573E8</object-id>
          </tp:taxon-name><tp:taxon-authority>Yang, Tong &amp; Bian</tp:taxon-authority><tp:taxon-status xmlns:xlink="http://www.w3.org/1999/xlink" xlink:type="simple">sp. n.</tp:taxon-status></tp:nomenclature><tp:treatment-sec sec-type="materials"><title>Materials</title><list list-type="alpha-lower" list-content="occurrences"><list-item><p><bold>Type status:</bold> <named-content xmlns:xlink="http://www.w3.org/1999/xlink" content-type="dwc:typeStatus" xlink:type="simple">Holotype</named-content>. <bold>Occurrence:</bold> individualCount: <named-content xmlns:xlink="http://www.w3.org/1999/xlink" content-type="dwc:individualCount" xlink:type="simple">1</named-content>; sex: <named-content xmlns:xlink="http://www.w3.org/1999/xlink" content-type="dwc:sex" xlink:type="simple">male</named-content>; lifeStage: <named-content xmlns:xlink="http://www.w3.org/1999/xlink" content-type="dwc:lifeStage" xlink:type="simple">adult</named-content>; <bold>Taxon:</bold> scientificName: <named-content xmlns:xlink="http://www.w3.org/1999/xlink" content-type="dwc:scientificName" xlink:type="simple"><italic><tp:taxon-name><tp:taxon-name-part taxon-name-part-type="genus" reg="Yueleptoneta">Yueleptoneta</tp:taxon-name-part><tp:taxon-name-part taxon-name-part-type="species" reg="dongxing">dongxing</tp:taxon-name-part></tp:taxon-name></italic></named-content>; order: <named-content xmlns:xlink="http://www.w3.org/1999/xlink" content-type="dwc:order" xlink:type="simple"><tp:taxon-name><tp:taxon-name-part taxon-name-part-type="order">Araneae</tp:taxon-name-part></tp:taxon-name></named-content>; family: <named-content xmlns:xlink="http://www.w3.org/1999/xlink" content-type="dwc:family" xlink:type="simple"><tp:taxon-name><tp:taxon-name-part taxon-name-part-type="family">Leptonetidae</tp:taxon-name-part></tp:taxon-name></named-content>; genus: <named-content xmlns:xlink="http://www.w3.org/1999/xlink" content-type="dwc:genus" xlink:type="simple"><tp:taxon-name><tp:taxon-name-part taxon-name-part-type="genus">Yueleptoneta</tp:taxon-name-part></tp:taxon-name></named-content>; scientificNameAuthorship: <named-content xmlns:xlink="http://www.w3.org/1999/xlink" content-type="dwc:scientificNameAuthorship" xlink:type="simple">Yang, Tong &amp; Bian</named-content>; <bold>Location:</bold> country: <named-content xmlns:xlink="http://www.w3.org/1999/xlink" content-type="dwc:country" xlink:type="simple">China</named-content>; stateProvince: <named-content xmlns:xlink="http://www.w3.org/1999/xlink" content-type="dwc:stateProvince" xlink:type="simple">Guangdong</named-content>; county: <named-content xmlns:xlink="http://www.w3.org/1999/xlink" content-type="dwc:county" xlink:type="simple">Heyuan City</named-content>; locality: <named-content xmlns:xlink="http://www.w3.org/1999/xlink" content-type="dwc:locality" xlink:type="simple">Xinhuilong Town, Dongxing Village, Wanlvgu Resort Area</named-content>; verbatimElevation: <named-content xmlns:xlink="http://www.w3.org/1999/xlink" content-type="dwc:verbatimElevation" xlink:type="simple">160 m a.s.l.</named-content>; verbatimCoordinates: <named-content xmlns:xlink="http://www.w3.org/1999/xlink" content-type="dwc:verbatimCoordinates" xlink:type="simple"><named-content content-type="dwc:verbatimCoordinates" xlink:type="simple">23°42'44"N, 114°38'5"E</named-content></named-content>; <bold>Event:</bold> samplingProtocol: <named-content xmlns:xlink="http://www.w3.org/1999/xlink" content-type="dwc:samplingProtocol" xlink:type="simple">sifting leaf litter</named-content>; eventDate: <named-content xmlns:xlink="http://www.w3.org/1999/xlink" content-type="dwc:eventDate" xlink:type="simple">24 April 2021</named-content></p></list-item><list-item><p><bold>Type status:</bold> <named-content xmlns:xlink="http://www.w3.org/1999/xlink" content-type="dwc:typeStatus" xlink:type="simple">Paratype</named-content>. <bold>Occurrence:</bold> individualCount: <named-content xmlns:xlink="http://www.w3.org/1999/xlink" content-type="dwc:individualCount" xlink:type="simple">4</named-content>; sex: <named-content xmlns:xlink="http://www.w3.org/1999/xlink" content-type="dwc:sex" xlink:type="simple">female</named-content>; lifeStage: <named-content xmlns:xlink="http://www.w3.org/1999/xlink" content-type="dwc:lifeStage" xlink:type="simple">adult</named-content>; <bold>Taxon:</bold> scientificName: <named-content xmlns:xlink="http://www.w3.org/1999/xlink" content-type="dwc:scientificName" xlink:type="simple"><italic><tp:taxon-name><tp:taxon-name-part taxon-name-part-type="genus" reg="Yueleptoneta">Yueleptoneta</tp:taxon-name-part><tp:taxon-name-part taxon-name-part-type="species" reg="dongxing">dongxing</tp:taxon-name-part></tp:taxon-name></italic></named-content>; order: <named-content xmlns:xlink="http://www.w3.org/1999/xlink" content-type="dwc:order" xlink:type="simple"><tp:taxon-name><tp:taxon-name-part taxon-name-part-type="order">Araneae</tp:taxon-name-part></tp:taxon-name></named-content>; family: <named-content xmlns:xlink="http://www.w3.org/1999/xlink" content-type="dwc:family" xlink:type="simple"><tp:taxon-name><tp:taxon-name-part taxon-name-part-type="family">Leptonetidae</tp:taxon-name-part></tp:taxon-name></named-content>; genus: <named-content xmlns:xlink="http://www.w3.org/1999/xlink" content-type="dwc:genus" xlink:type="simple"><tp:taxon-name><tp:taxon-name-part taxon-name-part-type="genus">Yueleptoneta</tp:taxon-name-part></tp:taxon-name></named-content>; scientificNameAuthorship: <named-content xmlns:xlink="http://www.w3.org/1999/xlink" content-type="dwc:scientificNameAuthorship" xlink:type="simple">Yang, Tong &amp; Bian</named-content>; <bold>Location:</bold> country: <named-content xmlns:xlink="http://www.w3.org/1999/xlink" content-type="dwc:country" xlink:type="simple">China</named-content>; stateProvince: <named-content xmlns:xlink="http://www.w3.org/1999/xlink" content-type="dwc:stateProvince" xlink:type="simple">Guangdong</named-content>; county: <named-content xmlns:xlink="http://www.w3.org/1999/xlink" content-type="dwc:county" xlink:type="simple">Qingyuan City, Yingde City</named-content>; locality: <named-content xmlns:xlink="http://www.w3.org/1999/xlink" content-type="dwc:locality" xlink:type="simple">Donghua Temple</named-content>; verbatimElevation: <named-content xmlns:xlink="http://www.w3.org/1999/xlink" content-type="dwc:verbatimElevation" xlink:type="simple">157 m a.s.l.</named-content>; verbatimCoordinates: <named-content xmlns:xlink="http://www.w3.org/1999/xlink" content-type="dwc:verbatimCoordinates" xlink:type="simple"><named-content content-type="dwc:verbatimCoordinates" xlink:type="simple">24°9'15"N, 113°26'36"E</named-content></named-content>; <bold>Event:</bold> samplingProtocol: <named-content xmlns:xlink="http://www.w3.org/1999/xlink" content-type="dwc:samplingProtocol" xlink:type="simple">sifting leaf litter</named-content>; eventDate: <named-content xmlns:xlink="http://www.w3.org/1999/xlink" content-type="dwc:eventDate" xlink:type="simple">5 April 2021</named-content></p></list-item></list></tp:treatment-sec><tp:treatment-sec sec-type="Description"><title>Description</title><p>Male. Total length 1.81 (Fig. <xref ref-type="fig" rid="F7647235">1</xref>A–C). Carapace 0.83 long, 0.71 wide. Opisthosoma 0.96 long, 0.75 wide. Prosoma brown (Fig. <xref ref-type="fig" rid="F7647235">1</xref>D–F). Median groove dark brown, needle-shaped. Cervical grooves and radial furrows distinct. Clypeus 0.15 high, slightly sloped anteriorly. Six-eyed (Fig. <xref ref-type="fig" rid="F7647235">1</xref>D), ALE and PLE connected to each other by the black bases, PME separated from ALE and PLE. Eye sizes: ALE 0.09, PLE 0.08, PME 0.07. Distance between eyes: ALE–PME 0.09, PLE–PLE 0.09, PLE–PME 0.03. AER 0.15, PER 0.19. Chelicerae light brown, with stridulatory file on lateral margin; fang groove with 1 large and 7 small teeth at promargin and 4 small teeth on retromargin (Fig. <xref ref-type="fig" rid="F7637114">2</xref>F). Endites light brown, anterior margin with serrula (Fig. <xref ref-type="fig" rid="F7637114">2</xref>D and E). Labium dark brown, fused to sternum. Sternum oval, brown. Legs yellowish. Leg measurements: I - (1.14, 0.24, -, -, -); II - (0.93, 0.23, -, -, -); III - (0.78, 0.22, -, -, -); IV 3.78 (1.01, 0.23, 1.01, 0.95, 0.58). Opisthosoma pale yellow, ovoid, with distinct brown patterns. Palp (Fig. <xref ref-type="fig" rid="F7647235">1</xref>G–I and Fig. <xref ref-type="fig" rid="F7637114">2</xref>A–C). Measurements: 2.15 (0.86, 0.28, 0.55, 0.46). Femur without any spines; tibia without apophysis; tarsus with a spur at tip; palpal bulb oval in shape, smooth; conductor membranous, flattened; embolus leaf-shaped.</p><p>Female. Similar to male in general features (Fig. <xref ref-type="fig" rid="F7637114">2</xref>I–K and Fig. <xref ref-type="fig" rid="F7637118">3</xref>A–C). Total length 1.62. Carapace 0.66 long, 0.62 wide. Opisthosoma 1.02 long, 0.87 wide. Eye sizes: ALE 0.08, PLE 0.07, PME 0.06. Distance between eyes: ALE–PME 0.09, PLE–PLE 0.09, PLE–PME 0.03. AER 0.14, PER 0.18. Clypeus 0.10 high. Leg measurements: I 2.78 (0.73, 0.21, 0.74, 0.63, 0.47); II 2.35 (0.63, 0.21, 0.54, 0.58, 0.39); III 2.05 (0.59, 0.20, 0.45, 0.47, 0.34); IV 2.74 (0.75, 0.21, 0.71, 0.65, 0.42). Leg formula: I–IV–II–III. Metatarsus II with ventro-apical preening comb (Fig. <xref ref-type="fig" rid="F7637118">3</xref>F). Internal genitalia consisting of paired spermathecae and sperm ducts. Spermathecae highly coiled (Fig. <xref ref-type="fig" rid="F7637118">3</xref>D and E).</p></tp:treatment-sec><tp:treatment-sec sec-type="Diagnosis"><title>Diagnosis</title><p>Specimens of <italic><tp:taxon-name><tp:taxon-name-part taxon-name-part-type="genus" reg="Yueleptoneta">Yueleptoneta</tp:taxon-name-part><tp:taxon-name-part taxon-name-part-type="species" reg="dongxing">dongxing</tp:taxon-name-part></tp:taxon-name></italic> sp. n. are distinguished by the characters discussed in the genus diagnosis section.</p></tp:treatment-sec><tp:treatment-sec sec-type="Etymology"><title>Etymology</title><p>The specific name is a noun in apposition and refers to the type locality.</p></tp:treatment-sec><tp:treatment-sec><!--Section generated to contain objects referenced in tp:taxon-treatment.--><fig id="F7647235" position="float" orientation="portrait"><object-id xmlns:xlink="http://www.w3.org/1999/xlink" content-type="arpha" xlink:type="simple">169BD4C5-E40C-5452-8A40-E69B7B4C408E</object-id><object-id xmlns:xlink="http://www.w3.org/1999/xlink" content-type="doi" xlink:type="simple">10.3897/BDJ.10.e80219.figure1</object-id><label>Figure 1.</label><caption><p><italic><tp:taxon-name><tp:taxon-name-part taxon-name-part-type="genus" reg="Yueleptoneta">Yueleptoneta</tp:taxon-name-part><tp:taxon-name-part taxon-name-part-type="species" reg="dongxing">dongxing</tp:taxon-name-part></tp:taxon-name></italic> sp. n., holotype male. <bold>A</bold> habitus, dorsal view; <bold>B</bold> habitus, ventral view; <bold>C</bold> habitus, lateral view; <bold>D</bold> prosoma, dorsal view; <bold>E</bold> prosoma, ventral view; <bold>F</bold> prosoma, lateral view; <bold>G</bold> left palp, retrolateral view; <bold>H</bold> left palp, ventral view; <bold>I</bold> left palp, dorsal view. Abbreviation: Ts = tarsal spur. Scale bars: 0.4 mm (A–F) and 0.2 mm (G–I).</p></caption><graphic xmlns:xlink="http://www.w3.org/1999/xlink" xlink:href="bdj-10-e80219-g001.jpg" position="float" id="oo_632151.jpg" orientation="portrait" xlink:type="simple"><uri content-type="original_file" xlink:type="simple">https://binary.pensoft.net/fig/632151</uri></graphic></fig><fig id="F7637114" position="float" orientation="portrait"><object-id xmlns:xlink="http://www.w3.org/1999/xlink" content-type="arpha" xlink:type="simple">D876D7D3-56C4-5F00-BA4D-1EF9C83DF10E</object-id><object-id xmlns:xlink="http://www.w3.org/1999/xlink" content-type="doi" xlink:type="simple">10.3897/BDJ.10.e80219.figure2</object-id><label>Figure 2.</label><caption><p><italic><tp:taxon-name><tp:taxon-name-part taxon-name-part-type="genus" reg="Yueleptoneta">Yueleptoneta</tp:taxon-name-part><tp:taxon-name-part taxon-name-part-type="species" reg="dongxing">dongxing</tp:taxon-name-part></tp:taxon-name></italic> sp. n., holotype male (A–H), paratype female (I–K), SEM. <bold>A</bold> left palp, ventral view; <bold>B</bold> left palp, retrolateral view; <bold>C</bold> detail of left palp, retrolateral view; <bold>D</bold> endite, ventral view; <bold>E</bold> detail of endite, ventral view; <bold>F</bold> left chelicera, posterior view; <bold>G</bold> patella III, dorsal view; <bold>H</bold> detail of patella III, dorsal view; <bold>I</bold> left chelicera, posterior view; <bold>J</bold> left chelicera, lateral view; <bold>K</bold> detail of patella III, dorsal view. Abbreviations: Co = conductor, Em = embolus, Ser = serrula, Str = stridulatory file, Ts = tarsal spur. Scale bars: 0.1 mm (A–G, I, J) and 0.02 mm (H, K).</p></caption><graphic xmlns:xlink="http://www.w3.org/1999/xlink" xlink:href="bdj-10-e80219-g002.jpg" position="float" id="oo_632154.jpg" orientation="portrait" xlink:type="simple"><uri content-type="original_file" xlink:type="simple">https://binary.pensoft.net/fig/632154</uri></graphic></fig><fig id="F7637118" position="float" orientation="portrait"><object-id xmlns:xlink="http://www.w3.org/1999/xlink" content-type="arpha" xlink:type="simple">F3E0DA2A-A198-5D6C-B9A5-6F3D07D56DFE</object-id><object-id xmlns:xlink="http://www.w3.org/1999/xlink" content-type="doi" xlink:type="simple">10.3897/BDJ.10.e80219.figure3</object-id><label>Figure 3.</label><caption><p><italic><tp:taxon-name><tp:taxon-name-part taxon-name-part-type="genus" reg="Yueleptoneta">Yueleptoneta</tp:taxon-name-part><tp:taxon-name-part taxon-name-part-type="species" reg="dongxing">dongxing</tp:taxon-name-part></tp:taxon-name></italic> sp. n., paratype female. <bold>A</bold> habitus, dorsal view; <bold>B</bold> habitus, ventral view; <bold>C</bold> habitus, lateral view; <bold>D</bold> genitalia, ventral view; <bold>E</bold> genitalia, dorsal view; <bold>F</bold> metatarsus II, lateral view, arrow shows preening comb. Abbreviations: At = atrium, Sd = sperm duct, Sp = spermatheca. Scale bars: 0.4 mm (A–C), 0.2 mm (D–E) and 0.1 mm (F).</p></caption><graphic xmlns:xlink="http://www.w3.org/1999/xlink" xlink:href="bdj-10-e80219-g003.jpg" position="float" id="oo_630390.jpg" orientation="portrait" xlink:type="simple"><uri content-type="original_file" xlink:type="simple">https://binary.pensoft.net/fig/630390</uri></graphic></fig></tp:treatment-sec></tp:taxon-treatment>
